# Supplementary material for: Phenylalanine and Tryptophan-Based Surfactants as New Antibacterial Agents: Characterization, Self-Aggregation Properties, and DPPC/Surfactants Vesicles Formulation
Source: Pharmaceutics. 2023 Jun 30;15(7):1856. doi: 10.3390/pharmaceutics15071856 (PMC10384047; doi:10.3390/pharmaceutics15071856)
Supplement: Supplementary file 1 [file pharmaceutics-15-01856-s001.zip]

Archive with 1 entries (1 files):
- pharmaceutics-2426192-supplementary.pdf
